# Supplementary material for: Thyroid hormone enhances stem cell maintenance and promotes lineage-specific differentiation in human embryonic stem cells
Source: Stem Cell Res Ther. 2022 Mar 21;13:120. doi: 10.1186/s13287-022-02799-y (PMC8935725; doi:10.1186/s13287-022-02799-y)
Supplement: Supplementary file 5 — Additional file 5. Table S1. Primers used for real time PCR. [file 13287_2022_2799_MOESM5_ESM.xlsx]

## Sheet: Sheet1
Table S1. Primers used for real time PCR
Gene	Primer	Sequence
GAPDH	GAPDH-F	GTGGACCTGACCTGCCGTCT
	GAPDH-R	GGAGGAGTGGGTGTCGCTGT
CGA	CGA-F	GTTTCTGCATGTTCTCCATTC
	CGA-R	GTGGACT CTGAGGTGACG
CGB	CGB-F	TCACCGTCAACACCACCATC
	CGB-R	AGAGTGCACATTGACAGCTG
TROP2	TROP2-F	ACAACGATGGCCTCTACGAC
	TROP2-R	GTCCAGGTCTGAGTGGTTGAA
GATA2	GATA2-F	ACTCCTTCACTCTCAGAGGC
	GATA2-R	TCGAGGTGATTGAAGAAGAC
GCM1	GCM1-F	TTTTTCCAGTCAAAGGGAGAGCA
	GCM1-R	AGGAAGGTGCTGTGTTCACTT
NANOG	NANOG-F	CAGAAGGCCTCAGCACCTAC
	NANOG-R	ATTGTTCCAGGTCTGGTTGC
SOX2	SOX2-F	TACCTCTTCCTCCCACTCCA
	SOX2-R	GGTAGTGCTGGGACATGTGA
POU5F1	POU5F1-F	CAGTGCCCGAAACCCACAC
	POU5F1-R	GGAGACCCAGCAGCCTCAAA
TBXT	TBXT-F	ACCCAGTTCATAGCGGTGAC
	TBXT-R	CCATTGGGAGTACCCAGGTT
MIXL1	MIXL1-F	GGTACCCCGACATCCACTT
	MIXL1R	CGCCTGTTCTGGAACCATAC
PAX6	PAX6-F	TCGAAGGGCCAAATGGAGAAGAGAAG
	PAX6-R	GGTGGGTTGTGGAATTGGTTGGTAGA
PAX3	PAX3-F	AATTACTCAAGGACGCGGTC
	PAX3-R	TTCTTCTCGCTTTCCTCTGC
SOX17	SOX17-F	CGCACGGAATTTGAACAGTA
	SOX17-R	GGATCAGGGACCTGTCACAC
FOXA2	FOXA2-F	GCATTCCCAATCTTGACACGGTGA
	FOXA2-R	GCCCTTGCAGCCAGAATACACATT
NOG	Noggin-F	CCATGCCGAGCGAGATCAAA
	Noggin-R	TCGGAAATGATGGGGTACTGG
KLF4	KLF4-F	CCCACATGAAGCGACTTCCC
	KLF4-R	CAGGTCCAGGAGATCGTTGAA
mouse Gata2	GATA2-ms-F	CACCCCGCCGTATTGAATG
	GATA2-ms-R	CCTGCGAGTCGAGATGGTTG
mouse Gata3	GATA3-ms-F	CTCGGCCATTCGTACATGGAA
	GATA3-ms-R	GGATACCTCTGCACCGTAGC
Mouse Hand1	HAND1-ms-F	GCCTGCCCAAACGAAAAGG
	HAND1-ms-R	AGGCGATGTAACTGGTAGCCA
Mouse Tbp	TBP-ms-F	ATGATGCCTTACGGCACAGG
	TBP-ms-R	GTTGCTGAGATGTTGATTGCTG
