# Supplementary material for: Thyroid hormone enhances stem cell maintenance and promotes lineage-specific differentiation in human embryonic stem cells
Source: Stem Cell Res Ther. 2022 Mar 21;13:120. doi: 10.1186/s13287-022-02799-y (PMC8935725; doi:10.1186/s13287-022-02799-y)
Supplement: Supplementary file 6 — Additional file 6. Table S2. LC-MS/MS analysis of intracellular levels of metabolites. [file 13287_2022_2799_MOESM6_ESM.xlsx]

## Sheet: supplemental table 2
Table S2. LC-MSMS analysis of intracellular levels of metabolites
	E8_1	E8_2	E8_3	E8_4	E8_5	E8+T3_1	E8+T3_2	E8+T3_3	E8+T3_4	E8+T3_5
Trp	0.474939	-0.261004	-0.95604	0.472518	-0.19655	-0.929496	-1.64488	-0.814899	-0.0539149	-0.110734
Tyr	0.101217	0.0123752	0.123602	-0.174985	-0.0839376	-0.31317	-0.193897	-0.288675	-0.353338	0.0722156
Arg	0.171342	0.0704889	0.0907625	-0.325103	-0.0579207	-0.809463	-1.00706	-1.08925	-0.903022	-0.708109
Phe	-0.0505069	-0.0520725	0.274446	-0.367567	0.118008	-0.378565	-0.461741	-0.474224	-0.313011	0.0552198
His	0.252991	-0.0258536	0.118612	-0.23678	-0.165274	-1.03325	-1.15999	-1.36792	-1.17402	-0.883427
Met	-0.00536612	0.129104	0.222429	-0.521464	0.0658995	-0.776284	-0.567424	-0.520494	-0.415707	-0.335645
Glu	-0.295634	-0.113609	0.216566	-0.0512963	0.181394	-0.151306	-0.143948	-0.313427	-0.100807	0.197214
Lys	0.324107	-0.330545	-0.0441191	0.120731	-0.158901	-0.0123289	-0.963643	-1.08771	-0.0277964	-0.163922
Gln	0.170332	0.00446048	0.0823167	-0.370891	0.0559795	-0.48392	-0.662078	-0.749556	-0.652915	-0.38161
Asp	0.219758	-0.32684	0.125535	-0.335348	0.207488	0.25975	-0.121612	-0.310325	0.155785	0.474551
Asn	0.203368	0.0151119	0.164118	-0.286977	-0.155231	-0.811264	-1.24776	-1.24019	-1.13143	-0.866494
Ile	0.208218	0.373405	0.10629	-0.902632	-0.092392	-0.435328	-0.435644	-0.670326	-0.408087	0.222133
Leu	0.566006	-0.157008	0.352321	-0.669806	-0.478962	-0.308028	0.0289434	-0.015347	0.122507	0.244581
Cys	0.461979	0.240737	-0.374143	-0.753077	0.105777	-1.52746	-1.01471	-1.26731	-1.15532	-0.800166
Thr	-0.239182	0.275703	0.182749	-0.334333	0.0200514	-0.498013	-0.672358	-0.459043	-0.43876	-0.192602
Val	-0.0666839	-0.0558185	0.242304	-0.230958	0.067876	-0.408706	-0.492124	-0.508079	-0.35021	-0.175445
Pro	0.11634	-0.00758355	0.0292597	-0.133958	-0.0153088	-0.646405	-0.665366	-0.715091	-0.693331	-0.315672
Ser	-0.104558	-0.0867839	0.0740164	-0.0699332	0.167314	-0.835313	-1.14382	-1.17783	-0.933312	-0.582434
Ala	0.248796	-0.019123	0.0855688	-0.230913	-0.133288	-0.684318	-0.642347	-0.630651	-0.532231	-0.215653
Gly	0.47032	0.0541256	-0.268042	-0.407204	-0.0118432	-0.322654	-0.360276	-0.638809	-0.0743423	-0.0102181
Glc	-0.199677	0.193705	0.107864	-0.160259	0.0187222	-0.632778	-1.14445	-0.454132	-0.873763	-0.838622
G6P (F6P)	-1.92484	1.24078	-1.92188	-1.97872	0.891994	0.896503	0.159386	0.150729	0.68085	0.696486
FBP	-0.387924	-0.180581	0.203285	-0.481601	0.57136	0.312782	0.693689	0.612602	0.444756	0.266267
GADP	-0.852263	0.555084	-0.155467	0.281144	-0.211179	0.0984068	0.511429	0.74374	0.874766	0.470791
2PG (3PG)	0.728346	-0.122454	-0.861759	-1.3875	0.577373	0.413364	-1.49348	-1.86936	-0.255871	0.521854
PEP	-1.0211	-1.32636	-1.04461	-0.251181	1.4769	-2.04988	-0.411776	-2.25224	-1.27271	-0.954257
Pyr	-0.177571	0.715316	0.0719396	-0.251349	-0.779107	-0.925068	-1.47971	-0.0433577	-1.56434	-0.762805
Lac	0.173106	-0.0363107	0.170321	-0.472846	0.072478	-0.397861	-0.232903	-0.760517	-0.574899	-0.250665
Cit	0.873457	-0.0598318	0.505878	-1.15758	-1.55501	-2.24373	-2.31507	-1.34623	-3.17932	-3.46449
aKG	0.342884	-0.328088	0.0925638	-0.190576	-0.0107154	-0.877308	-0.972351	-1.23828	-1.03294	-0.630241
Suc	-0.779171	-0.400736	-0.716427	0.314034	0.854431	-0.0023148	0.126527	0.0217457	0.124421	0.861864
Fum	-0.340844	-0.0133946	-0.168812	0.294675	0.142059	-0.172802	0.176444	-0.112621	-1.10849	-0.406211
Mal	-0.266288	0.058568	0.283	-0.313926	0.145274	-0.424018	-0.402991	-0.461281	-0.199382	-0.0242465
Oaa	0.179158	0.288357	-0.415711	-1.07993	0.509775	-0.433372	-1.40544	-1.49982	-0.14316	-0.790944
GSH	-0.0937832	-0.163662	0.132817	-0.111181	0.199021	-0.375364	-0.652971	-0.596816	-0.496676	-0.2903
ascorbic acid	-0.103212	-0.237436	0.181769	-0.0835017	0.192513	-0.34206	-0.799825	-1.1588	-0.635057	-0.461704
SAM	-0.645527	0.560745	0.536909	-1.47437	0.104281	-0.279294	-1.68644	-2.92543	-2.16652
SAH	0.964163	-1.41416	1.11749	-1.70968	-2.33337	0.289598	1.15454	0.127321	0.98992	1.53093
NAD+	0.25704	-0.750537	0.2559	0.236994	-0.255014	0.0614982	0.165282	0.203046	0.698856	1.26052
ATP	0.706056	-0.949524	-0.398313	-0.5403	0.490042	-0.103194	-0.290059	0.206823	-0.48784	0.0200769
ADP	-0.138981	-0.294404	-0.0542028	0.298708	0.115381	-0.0613348	0.543022	0.174203	0.503601	0.799824
AMP	-0.0482196	0.266513	0.133948	-0.178349	-0.236217	1.22765	1.06513	1.25544	1.04868	1.82142
IMP	-0.199206	0.0937438	0.133625	-0.0257887	-0.0254649	1.68036	1.44655	1.62233	1.68967	2.01025
UMP	-0.178035	0.189944	0.259827	-0.231748	-0.110234	1.19407	1.06121	1.22717	0.885167	1.56667
CMP	-0.0372346	0.166993	-0.0368353	-0.0913818	-0.0154491	0.735321	0.647543	0.676403	0.738477	1.15941
Uridine	-0.0959132	-0.116023	0.270073	-0.265609	0.142578	-0.400149	-0.576384	-0.595348	-0.312151	-0.27471
