# Supplementary material for: Thyroid hormone enhances stem cell maintenance and promotes lineage-specific differentiation in human embryonic stem cells
Source: Stem Cell Res Ther. 2022 Mar 21;13:120. doi: 10.1186/s13287-022-02799-y (PMC8935725; doi:10.1186/s13287-022-02799-y)
Supplement: Supplementary file 7 — Additional file 7. Table S3. LC-MS/MS analysis of amino acid consumption in culture medium. [file 13287_2022_2799_MOESM7_ESM.xlsx]

## Sheet: supplemental table 3
Table S3. LC-MSMS analysis of amino acid consumption in culture medium
	E8_1	E8_2	E8_3	E8_4	E8_5	E8+T3_1	E8+T3_2	E8+T3_3	E8+T3_4	E8+T3_5
Trp	-11932.8	-8372.8	-12907.8	-11193.8	-16722.8	-8831.51	-11999.9	-8106.33	-10068.9	-12658.8
Tyr	-18902.8	-16916.8	-16896.8	4242.2	11972.2	25898.7	24314.5	22890.8	6458.42	15108.1
Arg	-375289	-393433	-427590	-397937	-424494	-547934	-487916	-494267	-573277	-603173
Phe	-544233	-631180	-831887	-763318	-873781	-530009	-579748	-499758	-504717	-559791
His	-228057	-303920	-188890	-212886	-214968	-168547	-264947	-196767	-220135	-337803
Met	-107858	-96554.4	-99879.4	-103081	-137655	-93458.6	-84160.7	-93480.9	-93583.7	-103451
Glu	140107	132310	146548	161471	146232	173063	169255	232746	175338	161537
Lys	-3856.8	-4754.8	-4707.8	-471.8	-2435.8	-2802.73	-3973.24	1102.3	-1635.11	-5848.78
Gln	-202945	-193722	-150763	-232551	-195617	-184860	-120751	-154319	-183760	-198688
Asp	-21388.4	-17646.4	-13256.4	-18717.4	-19857.4	-11162.9	-14217.6	-10892.4	-5465.76	-8047.77
Asn	-41071.6	-16154.6	-35265.6	-37053.6	-26321.6	-20032.1	-10713.4	-9760.14	-7324.17	-16719.1
Ile	-173857	-198328	-209882	-208741	-196943	-145740	-134407	-126778	-127407	-140646
Leu	-67904.6	-69382.6	-74650.6	-73550.6	-78594.6	-58644.3	-63960.1	-56452.9	-59800.4	-63717.7
Cys	2098.6	6126.6	2034.6	785.6	772.6	2465.18	5165.9	3232.81	5276.69	3855.11
Thr	-6059.2	-4354.2	-6877.2	11079.8	1387.8	12097.7	23081.9	27105.6	16883.3	17599.9
Val	-1519818	-1565163	-1788520	-1633085	-1870947	-797000	-939605	-565201	-825173	-699261
Pro	-58365.8	-75148.8	-84025.8	-41092.8	-23810.8	-300.576	-29638.7	3368.49	-20000.6	4432.52
Ser	-356351	-366632	-382003	-387991	-448387	-318500	-310735	-283163	-284096	-311104
Ala	1.06731e+06	1.04992e+06	1.0508e+06	1.13758e+06	1.12724e+06	944905	966181	910723	903228	876990
Gly	-20036.4	-50947.4	-33106.4	-30420.4	-51134.4	-26513.2	-35204.6	-7437.7	-28458.6	-26129.1
