# Supplementary material for: Thyroid hormone enhances stem cell maintenance and promotes lineage-specific differentiation in human embryonic stem cells
Source: Stem Cell Res Ther. 2022 Mar 21;13:120. doi: 10.1186/s13287-022-02799-y (PMC8935725; doi:10.1186/s13287-022-02799-y)
Supplement: Supplementary file 8 — Additional file 8. Table S4. GO term of the RNA-seq analysis. [file 13287_2022_2799_MOESM8_ESM.xlsx]

## Sheet: Sheet1
Table S4. GO term of the RNA-seq analysis
Group	Group define	ID	Description	pvalue	geneID
Group 1	T3 upregulated genes in both high and low density	GO:1901655	cellular response to ketone	5.1e-05	KLF9/KLF4/ABCC2/GJB2
		GO:0010862	positive regulation of pathway restricted SMAD protein phosphorylation	0.00016	LEFTY1/LEFTY2/NODAL
		GO:0106106	cold-induced thermogenesis	0.00027	ZBTB7B/EBF2/YBX2/ADAMTS5
		GO:0045165	cell fate commitment	0.0003	ZBTB7B/GATA2/EBF2/KLF4/NODAL
		GO:0006979	response to oxidative stress	0.00042	ABCD1/KLF4/ABCC2/GJB2/MMP9/PRODH
		GO:0050954	sensory perception of mechanical stimulus	0.00046	ESPNL/OTOG/PDZD7/GJB2
		GO:0060099	regulation of phagocytosis, engulfment	0.00049	GATA2/ALOX15
		GO:0001676	long-chain fatty acid metabolic process	0.0018	ABCD1/ALOX15/CYP2S1
		GO:0070372	regulation of ERK1 and ERK2 cascade	0.028	KLF4/NODAL/ALOX15
		GO:0031331	positive regulation of cellular catabolic process	0.045	ABCD1/RNF152/TP53INP2
Group 2	T3 downregulated genes in both high and low density	GO:0001666	response to hypoxia	0.00024	SLC2A1/EGR1/EDN1/PSMB9/STC1/BNIP3
		GO:0007588	excretion	0.0005	CLCNKB/EDN1/STC1
		GO:0104004	cellular response to environmental stimulus	0.0013	SLC2A1/EGR1/BNIP3/GUCY2D/KCNJ2
		GO:0032868	response to insulin	0.0044	SLC2A1/EGR1/IGF2/CEACAM1
		GO:0043270	positive regulation of ion transport	0.0046	EDN1/STC1/WNK4/KCNJ2
		GO:0006869	lipid transport	0.012	MFSD2B/PRELID2/EDN1/CEACAM1
		GO:0043653	mitochondrial fragmentation involved in apoptotic process	0.024	BNIP3
		GO:0021987	cerebral cortex development	0.033	SLC2A1/BNIP3
Group 4	Genes downregulated in high density culture while T3 upregulated	GO:0006575	cellular modified amino acid metabolic process	0.0027	GCNT4/CKMT2/DHFRP1
		GO:0009396	folic acid-containing compound biosynthetic process	0.014	DHFRP1
		GO:0006520	cellular amino acid metabolic process	0.014	CKMT2/TDH/NAALAD2
		GO:2000121	regulation of removal of superoxide radicals	0.017	DHFRP1
		GO:0007183	SMAD protein complex assembly	0.018	LDLRAD4
		GO:0007219	Notch signaling pathway	0.029	BEND6/CFD
Group 6	Genes upregulated in high density culture while T3 suppressed	GO:0098742	cell-cell adhesion via plasma-membrane adhesion molecules	0.00024	ROBO2/CDH9/PCDHB16
		GO:0018065	protein-cofactor linkage	0.0048	LIPT2
		GO:0030950	establishment or maintenance of actin cytoskeleton polarity	0.0058	RND1
		GO:0006607	NLS-bearing protein import into nucleus	0.0086	RGPD6
		GO:0099560	synaptic membrane adhesion	0.012	CDH9
